# Supplementary material for: Fast Hadamard-Encoded 7T Spectroscopic Imaging of Human Brain
Source: Tomography. 2025 Jan 13;11(1):7. doi: 10.3390/tomography11010007 (PMC11769540; doi:10.3390/tomography11010007)
Supplement: Supplementary file 1 [file tomography-11-00007-s001.zip]

Archive with 1 entries (1 files):
- tomography-3361838-supplementary.pdf
